# Supplementary material for: Trialkylphosphonium oxoborates as C(sp3)–H oxyanion holes and their application in catalytic chemoselective acetalization
Source: Chem Sci. 2023 Oct 20;14(44):12684–92. doi: 10.1039/d3sc03081d (PMC10646966; doi:10.1039/d3sc03081d)
Supplement: SC-014-D3SC03081D-s002 [file SC-014-D3SC03081D-s002.cif]

# Electronic Supplementary Material (ESI) for Chemical Science.
# This journal is © The Royal Society of Chemistry 2023

####################################################################### 
# 
# This file contains crystal structure data downloaded from the 
# Cambridge Structural Database (CSD) hosted by the Cambridge 
# Crystallographic Data Centre (CCDC).
# 
# Full information about CCDC data access policies and citation 
# guidelines are available at http://www.ccdc.cam.ac.uk/access/V1 
# 
# Audit and citation data items may have been added by the CCDC. 
# Please retain this information to preserve the provenance of 
# this file and to allow appropriate attribution of the data. 
# 
#######################################################################

data_vinn142
_database_code_depnum_ccdc_archive 'CCDC 2209696'
loop_
_audit_author_name
_audit_author_address
'CHAN Hoi Shan'
;The Chinese University of Hong Kong
Hong Kong
;
_audit_update_record             
;
2022-09-27 deposited with the CCDC.	2023-10-16 downloaded from the CCDC.
;

_audit_creation_method           SHELXL-2018/3
_shelx_SHELXL_version_number     2018/3
_chemical_name_systematic        ?
_chemical_name_common            ?
_chemical_melting_point          ?
_chemical_formula_moiety         ?
_chemical_formula_sum            'C18 H33 B F3 O P'
_chemical_formula_weight         364.22

loop_
_atom_type_symbol
_atom_type_description
_atom_type_scat_dispersion_real
_atom_type_scat_dispersion_imag
_atom_type_scat_source
C C 0.0033 0.0016 'International Tables Vol C Tables 4.2.6.8 and 6.1.1.4'
H H 0.0000 0.0000 'International Tables Vol C Tables 4.2.6.8 and 6.1.1.4'
B B 0.0013 0.0007 'International Tables Vol C Tables 4.2.6.8 and 6.1.1.4'
F F 0.0171 0.0103 'International Tables Vol C Tables 4.2.6.8 and 6.1.1.4'
O O 0.0106 0.0060 'International Tables Vol C Tables 4.2.6.8 and 6.1.1.4'
P P 0.1023 0.0942 'International Tables Vol C Tables 4.2.6.8 and 6.1.1.4'

_space_group_crystal_system      monoclinic
_space_group_IT_number           14
_space_group_name_H-M_alt        'P 21/n'
_space_group_name_Hall           '-P 2yn'

_shelx_space_group_comment       
;
The symmetry employed for this shelxl refinement is uniquely defined
by the following loop, which should always be used as a source of
symmetry information in preference to the above space-group names.
They are only intended as comments.
;

loop_
_space_group_symop_operation_xyz
'x, y, z'
'-x+1/2, y+1/2, -z+1/2'
'-x, -y, -z'
'x-1/2, -y-1/2, z-1/2'

_cell_length_a                   9.4780(7)
_cell_length_b                   13.1121(10)
_cell_length_c                   15.9430(11)
_cell_angle_alpha                90
_cell_angle_beta                 91.183(2)
_cell_angle_gamma                90
_cell_volume                     1980.9(3)
_cell_formula_units_Z            4
_cell_measurement_temperature    300(2)
_cell_measurement_reflns_used    1237
_cell_measurement_theta_min      15
_cell_measurement_theta_max      15

_exptl_crystal_description       block
_exptl_crystal_colour            colourless
_exptl_crystal_density_meas      ?
_exptl_crystal_density_method    ?
_exptl_crystal_density_diffrn    1.221
_exptl_crystal_F_000             784
_exptl_transmission_factor_min   ?
_exptl_transmission_factor_max   ?
_exptl_crystal_size_max          0.400
_exptl_crystal_size_mid          0.300
_exptl_crystal_size_min          0.200
_exptl_absorpt_coefficient_mu    0.168
_shelx_estimated_absorpt_T_min   0.936
_shelx_estimated_absorpt_T_max   0.967
_exptl_absorpt_correction_type   multi-scan
_exptl_absorpt_correction_T_min  0.6947
_exptl_absorpt_correction_T_max  0.7456
_exptl_absorpt_process_details   ?
_exptl_absorpt_special_details   ?
_diffrn_ambient_temperature      300(2)
_diffrn_radiation_wavelength     0.71073
_diffrn_radiation_type           MoK\a
_diffrn_source                   ?
_diffrn_measurement_device_type  'BRUKER D8VENTURE DIFFRACTOMETER'
_diffrn_measurement_method       'PHI & OMEGA SCAN'
_diffrn_detector_area_resol_mean ?
_diffrn_reflns_number            63315
_diffrn_reflns_av_unetI/netI     0.0245
_diffrn_reflns_av_R_equivalents  0.0758
_diffrn_reflns_limit_h_min       -11
_diffrn_reflns_limit_h_max       11
_diffrn_reflns_limit_k_min       -15
_diffrn_reflns_limit_k_max       15
_diffrn_reflns_limit_l_min       -19
_diffrn_reflns_limit_l_max       19
_diffrn_reflns_theta_min         2.478
_diffrn_reflns_theta_max         25.250
_diffrn_reflns_theta_full        25.242
_diffrn_measured_fraction_theta_max 1.000
_diffrn_measured_fraction_theta_full 1.000
_diffrn_reflns_Laue_measured_fraction_max 1.000
_diffrn_reflns_Laue_measured_fraction_full 1.000
_diffrn_reflns_point_group_measured_fraction_max 1.000
_diffrn_reflns_point_group_measured_fraction_full 1.000
_reflns_number_total             3592
_reflns_number_gt                2735
_reflns_threshold_expression     'I > 2\s(I)'
_reflns_Friedel_coverage         0.000
_reflns_Friedel_fraction_max     .
_reflns_Friedel_fraction_full    .

_reflns_special_details          
;
 Reflections were merged by SHELXL according to the crystal
 class for the calculation of statistics and refinement.
 
 _reflns_Friedel_fraction is defined as the number of unique
 Friedel pairs measured divided by the number that would be
 possible theoretically, ignoring centric projections and
 systematic absences.
;

_computing_data_collection       'BRUKER D8VENTURE DIFFRACTOMETER'
_computing_cell_refinement       'BRUKER D8VENTURE DIFFRACTOMETER'
_computing_data_reduction        'BRUKER D8VENTURE DIFFRACTOMETER'
_computing_structure_solution    'SHELXT 2014/5 (Sheldrick, 2014)'
_computing_structure_refinement  'SHELXL-2018/3 (Sheldrick, 2018)'
_computing_molecular_graphics    'BRUKER SHELXTL'
_computing_publication_material  'BRUKER SHELXTL'
_refine_special_details          ?
_refine_ls_structure_factor_coef Fsqd
_refine_ls_matrix_type           full
_refine_ls_weighting_scheme      calc
_refine_ls_weighting_details     
'w=1/[\s^2^(Fo^2^)+(0.1070P)^2^+0.9096P] where P=(Fo^2^+2Fc^2^)/3'
_atom_sites_solution_primary     ?
_atom_sites_solution_secondary   ?
_atom_sites_solution_hydrogens   geom
_refine_ls_hydrogen_treatment    constr
_refine_ls_extinction_method     none
_refine_ls_extinction_coef       .
_refine_ls_number_reflns         3592
_refine_ls_number_parameters     217
_refine_ls_number_restraints     0
_refine_ls_R_factor_all          0.0791
_refine_ls_R_factor_gt           0.0589
_refine_ls_wR_factor_ref         0.1938
_refine_ls_wR_factor_gt          0.1676
_refine_ls_goodness_of_fit_ref   1.065
_refine_ls_restrained_S_all      1.065
_refine_ls_shift/su_max          0.001
_refine_ls_shift/su_mean         0.000

loop_
_atom_site_label
_atom_site_type_symbol
_atom_site_fract_x
_atom_site_fract_y
_atom_site_fract_z
_atom_site_U_iso_or_equiv
_atom_site_adp_type
_atom_site_occupancy
_atom_site_site_symmetry_order
_atom_site_calc_flag
_atom_site_refinement_flags_posn
_atom_site_refinement_flags_adp
_atom_site_refinement_flags_occupancy
_atom_site_disorder_assembly
_atom_site_disorder_group
O1 O 0.5273(2) 0.54685(14) 0.71957(13) 0.0624(6) Uani 1 1 d . . . . .
B1 B 0.5066(5) 0.6527(3) 0.7520(3) 0.0741(11) Uani 1 1 d . . . . .
P1 P 0.48401(7) 0.43726(5) 0.73962(4) 0.0464(3) Uani 1 1 d . . . . .
F1 F 0.4955(4) 0.64581(19) 0.83758(17) 0.1304(11) Uani 1 1 d . . . . .
F2 F 0.6204(3) 0.70777(17) 0.7339(2) 0.1240(10) Uani 1 1 d . . . . .
F3 F 0.3854(3) 0.69146(17) 0.7197(2) 0.1225(10) Uani 1 1 d . . . . .
C1 C 0.2950(3) 0.4213(2) 0.72987(17) 0.0499(6) Uani 1 1 d . . . . .
H1A H 0.275714 0.347863 0.731466 0.060 Uiso 1 1 calc R U . . .
C2 C 0.2391(3) 0.4612(3) 0.6451(2) 0.0658(8) Uani 1 1 d . . . . .
H2A H 0.259534 0.533479 0.640544 0.079 Uiso 1 1 calc R U . . .
H2B H 0.286309 0.426213 0.600061 0.079 Uiso 1 1 calc R U . . .
C3 C 0.0805(4) 0.4443(3) 0.6365(2) 0.0787(10) Uani 1 1 d . . . . .
H3A H 0.046781 0.471862 0.583328 0.094 Uiso 1 1 calc R U . . .
H3B H 0.060938 0.371693 0.636708 0.094 Uiso 1 1 calc R U . . .
C4 C 0.0030(4) 0.4946(3) 0.7069(3) 0.0883(11) Uani 1 1 d . . . . .
H4A H -0.097247 0.480690 0.700705 0.106 Uiso 1 1 calc R U . . .
H4B H 0.016431 0.567814 0.704238 0.106 Uiso 1 1 calc R U . . .
C5 C 0.0568(3) 0.4549(3) 0.7914(2) 0.0737(9) Uani 1 1 d . . . . .
H5A H 0.008515 0.490093 0.835928 0.088 Uiso 1 1 calc R U . . .
H5B H 0.035363 0.382737 0.795786 0.088 Uiso 1 1 calc R U . . .
C6 C 0.2145(3) 0.4705(2) 0.8022(2) 0.0622(8) Uani 1 1 d . . . . .
H6A H 0.246289 0.440824 0.854971 0.075 Uiso 1 1 calc R U . . .
H6B H 0.234952 0.542987 0.803968 0.075 Uiso 1 1 calc R U . . .
C7 C 0.5766(3) 0.3564(2) 0.66658(16) 0.0498(6) Uani 1 1 d . . . . .
H7A H 0.663664 0.335817 0.696221 0.060 Uiso 1 1 calc R U . . .
C8 C 0.5013(3) 0.2571(2) 0.64381(19) 0.0616(7) Uani 1 1 d . . . . .
H8A H 0.480047 0.220304 0.694781 0.074 Uiso 1 1 calc R U . . .
H8B H 0.412715 0.272666 0.615043 0.074 Uiso 1 1 calc R U . . .
C9 C 0.5900(4) 0.1902(3) 0.5881(2) 0.0785(10) Uani 1 1 d . . . . .
H9A H 0.671826 0.166404 0.619995 0.094 Uiso 1 1 calc R U . . .
H9B H 0.535179 0.130978 0.571143 0.094 Uiso 1 1 calc R U . . .
C10 C 0.6384(5) 0.2450(3) 0.5114(2) 0.0913(12) Uani 1 1 d . . . . .
H10A H 0.557530 0.260947 0.475439 0.110 Uiso 1 1 calc R U . . .
H10B H 0.701015 0.201162 0.480269 0.110 Uiso 1 1 calc R U . . .
C11 C 0.7152(4) 0.3430(3) 0.5352(2) 0.0863(11) Uani 1 1 d . . . . .
H11A H 0.801368 0.326379 0.566101 0.104 Uiso 1 1 calc R U . . .
H11B H 0.740876 0.379031 0.484622 0.104 Uiso 1 1 calc R U . . .
C12 C 0.6244(4) 0.4118(3) 0.5885(2) 0.0719(9) Uani 1 1 d . . . . .
H12A H 0.542415 0.433775 0.555815 0.086 Uiso 1 1 calc R U . . .
H12B H 0.677867 0.471968 0.604693 0.086 Uiso 1 1 calc R U . . .
C13 C 0.5388(3) 0.4047(2) 0.84509(17) 0.0516(6) Uani 1 1 d . . . . .
H13A H 0.483381 0.447109 0.882811 0.062 Uiso 1 1 calc R U . . .
C14 C 0.5090(3) 0.2935(3) 0.86790(18) 0.0649(8) Uani 1 1 d . . . . .
H14A H 0.564276 0.248678 0.833098 0.078 Uiso 1 1 calc R U . . .
H14B H 0.409914 0.278485 0.857565 0.078 Uiso 1 1 calc R U . . .
C15 C 0.5466(4) 0.2750(4) 0.9605(2) 0.0930(12) Uani 1 1 d . . . . .
H15A H 0.484638 0.315077 0.995171 0.112 Uiso 1 1 calc R U . . .
H15B H 0.532076 0.203581 0.973694 0.112 Uiso 1 1 calc R U . . .
C16 C 0.6986(4) 0.3035(4) 0.9803(2) 0.0997(14) Uani 1 1 d . . . . .
H16A H 0.717103 0.295357 1.040005 0.120 Uiso 1 1 calc R U . . .
H16B H 0.760693 0.257612 0.950830 0.120 Uiso 1 1 calc R U . . .
C17 C 0.7302(4) 0.4115(4) 0.9554(2) 0.0909(12) Uani 1 1 d . . . . .
H17A H 0.829510 0.425606 0.965845 0.109 Uiso 1 1 calc R U . . .
H17B H 0.675889 0.457925 0.989415 0.109 Uiso 1 1 calc R U . . .
C18 C 0.6944(3) 0.4299(3) 0.8629(2) 0.0666(8) Uani 1 1 d . . . . .
H18A H 0.753654 0.387333 0.828435 0.080 Uiso 1 1 calc R U . . .
H18B H 0.712494 0.500604 0.848846 0.080 Uiso 1 1 calc R U . . .

loop_
_atom_site_aniso_label
_atom_site_aniso_U_11
_atom_site_aniso_U_22
_atom_site_aniso_U_33
_atom_site_aniso_U_23
_atom_site_aniso_U_13
_atom_site_aniso_U_12
O1 0.0766(14) 0.0430(11) 0.0677(13) 0.0032(9) 0.0062(10) -0.0056(9)
B1 0.088(3) 0.0471(19) 0.087(3) -0.0047(17) -0.002(2) -0.0083(18)
P1 0.0502(4) 0.0430(4) 0.0459(4) 0.0033(3) 0.0012(3) -0.0021(3)
F1 0.210(3) 0.0862(17) 0.0955(18) -0.0303(13) 0.0126(18) -0.0045(17)
F2 0.116(2) 0.0710(14) 0.186(3) -0.0007(15) 0.0182(18) -0.0383(13)
F3 0.116(2) 0.0657(14) 0.185(3) -0.0105(15) -0.0299(19) 0.0195(13)
C1 0.0495(15) 0.0461(14) 0.0540(16) 0.0022(11) 0.0006(12) 0.0008(11)
C2 0.0671(19) 0.0702(19) 0.0596(18) 0.0057(14) -0.0125(15) 0.0067(15)
C3 0.071(2) 0.081(2) 0.083(2) -0.0015(18) -0.0233(18) 0.0069(17)
C4 0.061(2) 0.078(2) 0.125(3) -0.011(2) -0.012(2) 0.0128(17)
C5 0.0553(18) 0.070(2) 0.096(3) -0.0172(18) 0.0103(17) 0.0044(15)
C6 0.0570(17) 0.0622(18) 0.0676(19) -0.0078(14) 0.0048(14) 0.0018(13)
C7 0.0544(15) 0.0496(15) 0.0455(14) 0.0032(11) 0.0021(12) -0.0006(11)
C8 0.0707(19) 0.0572(17) 0.0570(17) -0.0039(13) 0.0046(14) -0.0048(14)
C9 0.092(2) 0.066(2) 0.078(2) -0.0202(17) 0.0039(19) 0.0070(17)
C10 0.105(3) 0.109(3) 0.060(2) -0.0206(19) 0.013(2) 0.013(2)
C11 0.091(3) 0.101(3) 0.068(2) 0.0055(19) 0.0307(19) 0.001(2)
C12 0.085(2) 0.072(2) 0.0593(19) 0.0133(15) 0.0161(17) -0.0023(17)
C13 0.0506(15) 0.0578(16) 0.0465(15) -0.0002(12) 0.0007(12) -0.0013(12)
C14 0.0639(18) 0.075(2) 0.0557(17) 0.0183(14) -0.0027(14) -0.0087(15)
C15 0.086(3) 0.129(3) 0.064(2) 0.042(2) -0.0076(19) -0.010(2)
C16 0.080(3) 0.150(4) 0.068(2) 0.033(2) -0.0175(19) 0.005(3)
C17 0.068(2) 0.133(4) 0.071(2) -0.002(2) -0.0215(18) -0.007(2)
C18 0.0562(17) 0.078(2) 0.0658(19) 0.0052(15) -0.0069(14) -0.0107(15)

_geom_special_details            
;
 All esds (except the esd in the dihedral angle between two l.s. planes)
 are estimated using the full covariance matrix.  The cell esds are taken
 into account individually in the estimation of esds in distances, angles
 and torsion angles; correlations between esds in cell parameters are only
 used when they are defined by crystal symmetry.  An approximate (isotropic)
 treatment of cell esds is used for estimating esds involving l.s. planes.
;

loop_
_geom_bond_atom_site_label_1
_geom_bond_atom_site_label_2
_geom_bond_distance
_geom_bond_site_symmetry_2
_geom_bond_publ_flag
O1 B1 1.495(4) . ?
O1 P1 1.5301(19) . ?
B1 F2 1.334(5) . ?
B1 F3 1.349(5) . ?
B1 F1 1.374(5) . ?
P1 C13 1.801(3) . ?
P1 C1 1.807(3) . ?
P1 C7 1.815(3) . ?
C1 C2 1.534(4) . ?
C1 C6 1.538(4) . ?
C2 C3 1.523(5) . ?
C3 C4 1.505(5) . ?
C4 C5 1.522(6) . ?
C5 C6 1.516(4) . ?
C7 C12 1.519(4) . ?
C7 C8 1.525(4) . ?
C8 C9 1.515(4) . ?
C9 C10 1.499(5) . ?
C10 C11 1.521(6) . ?
C11 C12 1.518(5) . ?
C13 C14 1.530(4) . ?
C13 C18 1.532(4) . ?
C14 C15 1.531(4) . ?
C15 C16 1.515(5) . ?
C16 C17 1.504(6) . ?
C17 C18 1.525(5) . ?

loop_
_geom_angle_atom_site_label_1
_geom_angle_atom_site_label_2
_geom_angle_atom_site_label_3
_geom_angle
_geom_angle_site_symmetry_1
_geom_angle_site_symmetry_3
_geom_angle_publ_flag
B1 O1 P1 139.6(2) . . ?
F2 B1 F3 113.6(3) . . ?
F2 B1 F1 109.2(4) . . ?
F3 B1 F1 108.7(4) . . ?
F2 B1 O1 108.4(3) . . ?
F3 B1 O1 109.5(3) . . ?
F1 B1 O1 107.2(3) . . ?
O1 P1 C13 110.13(13) . . ?
O1 P1 C1 111.15(12) . . ?
C13 P1 C1 108.62(13) . . ?
O1 P1 C7 106.21(12) . . ?
C13 P1 C7 109.06(13) . . ?
C1 P1 C7 111.64(13) . . ?
C2 C1 C6 110.4(2) . . ?
C2 C1 P1 111.1(2) . . ?
C6 C1 P1 113.2(2) . . ?
C3 C2 C1 110.6(3) . . ?
C4 C3 C2 111.4(3) . . ?
C3 C4 C5 110.5(3) . . ?
C6 C5 C4 111.5(3) . . ?
C5 C6 C1 111.2(3) . . ?
C12 C7 C8 111.0(2) . . ?
C12 C7 P1 113.8(2) . . ?
C8 C7 P1 114.90(19) . . ?
C9 C8 C7 111.8(3) . . ?
C10 C9 C8 112.6(3) . . ?
C9 C10 C11 110.7(3) . . ?
C12 C11 C10 111.6(3) . . ?
C11 C12 C7 110.9(3) . . ?
C14 C13 C18 110.1(2) . . ?
C14 C13 P1 113.4(2) . . ?
C18 C13 P1 112.34(19) . . ?
C13 C14 C15 109.9(3) . . ?
C16 C15 C14 111.3(3) . . ?
C17 C16 C15 111.8(3) . . ?
C16 C17 C18 111.3(3) . . ?
C17 C18 C13 109.8(3) . . ?

_refine_diff_density_max         0.422
_refine_diff_density_min         -0.279
_refine_diff_density_rms         0.066

_shelx_res_file                  
;
TITL P_a.res in P2(1)/n
    p.res
    created by SHELXL-2018/3 at 15:42:18 on 18-Oct-2019
CELL  0.71073   9.4780  13.1121  15.9430   90.000   91.183   90.000
ZERR   4.000   0.0007   0.0010   0.0011    0.000    0.002    0.000
LATT 1
SYMM 1/2-X, 1/2+Y, 1/2-Z
SFAC C  H  B  F  O  P
UNIT 72 132 4 12 4 4
rem C18 H33 B F3 O P
rem d8venture block colourless
omit -3 50.5
size 0.40 0.30 0.20

L.S. 10
acta
FMAP 2
PLAN 20
TEMP 26.850
WGHT    0.107000    0.909600
FVAR       0.47228
O1    5    0.527328    0.546850    0.719567    11.00000    0.07661    0.04300 =
         0.06769    0.00325    0.00617   -0.00565
B1    3    0.506634    0.652721    0.751950    11.00000    0.08779    0.04711 =
         0.08722   -0.00473   -0.00219   -0.00827
P1    6    0.484008    0.437255    0.739618    11.00000    0.05021    0.04299 =
         0.04593    0.00325    0.00115   -0.00210
F1    4    0.495463    0.645815    0.837576    11.00000    0.20975    0.08620 =
         0.09552   -0.03033    0.01261   -0.00447
F2    4    0.620423    0.707767    0.733925    11.00000    0.11592    0.07098 =
         0.18575   -0.00073    0.01821   -0.03829
F3    4    0.385363    0.691456    0.719670    11.00000    0.11577    0.06572 =
         0.18467   -0.01049   -0.02991    0.01955
C1    1    0.295032    0.421254    0.729867    11.00000    0.04949    0.04607 =
         0.05400    0.00221    0.00058    0.00082
AFIX  13
H1A   2    0.275714    0.347863    0.731466    11.00000   -1.20000
AFIX   0
C2    1    0.239067    0.461235    0.645129    11.00000    0.06714    0.07023 =
         0.05957    0.00566   -0.01249    0.00665
AFIX  23
H2A   2    0.259534    0.533479    0.640544    11.00000   -1.20000
H2B   2    0.286309    0.426213    0.600061    11.00000   -1.20000
AFIX   0
C3    1    0.080499    0.444305    0.636528    11.00000    0.07091    0.08123 =
         0.08293   -0.00152   -0.02330    0.00686
AFIX  23
H3A   2    0.046781    0.471862    0.583328    11.00000   -1.20000
H3B   2    0.060938    0.371693    0.636708    11.00000   -1.20000
AFIX   0
C4    1    0.002961    0.494557    0.706856    11.00000    0.06087    0.07848 =
         0.12505   -0.01074   -0.01178    0.01284
AFIX  23
H4A   2   -0.097247    0.480690    0.700705    11.00000   -1.20000
H4B   2    0.016431    0.567814    0.704238    11.00000   -1.20000
AFIX   0
C5    1    0.056756    0.454856    0.791357    11.00000    0.05531    0.07004 =
         0.09613   -0.01725    0.01028    0.00436
AFIX  23
H5A   2    0.008515    0.490093    0.835928    11.00000   -1.20000
H5B   2    0.035363    0.382737    0.795786    11.00000   -1.20000
AFIX   0
C6    1    0.214520    0.470523    0.802155    11.00000    0.05702    0.06224 =
         0.06755   -0.00783    0.00481    0.00185
AFIX  23
H6A   2    0.246289    0.440824    0.854971    11.00000   -1.20000
H6B   2    0.234952    0.542987    0.803968    11.00000   -1.20000
AFIX   0
C7    1    0.576637    0.356401    0.666581    11.00000    0.05441    0.04959 =
         0.04553    0.00316    0.00208   -0.00064
AFIX  13
H7A   2    0.663664    0.335817    0.696221    11.00000   -1.20000
AFIX   0
C8    1    0.501303    0.257135    0.643811    11.00000    0.07075    0.05719 =
         0.05697   -0.00387    0.00458   -0.00484
AFIX  23
H8A   2    0.480047    0.220304    0.694781    11.00000   -1.20000
H8B   2    0.412715    0.272666    0.615043    11.00000   -1.20000
AFIX   0
C9    1    0.589992    0.190222    0.588133    11.00000    0.09174    0.06610 =
         0.07780   -0.02016    0.00386    0.00700
AFIX  23
H9A   2    0.671826    0.166404    0.619995    11.00000   -1.20000
H9B   2    0.535179    0.130978    0.571143    11.00000   -1.20000
AFIX   0
C10   1    0.638393    0.245021    0.511363    11.00000    0.10526    0.10950 =
         0.05966   -0.02062    0.01320    0.01310
AFIX  23
H10A  2    0.557530    0.260947    0.475439    11.00000   -1.20000
H10B  2    0.701015    0.201162    0.480269    11.00000   -1.20000
AFIX   0
C11   1    0.715178    0.343008    0.535205    11.00000    0.09087    0.10142 =
         0.06771    0.00552    0.03070    0.00105
AFIX  23
H11A  2    0.801368    0.326379    0.566101    11.00000   -1.20000
H11B  2    0.740876    0.379031    0.484622    11.00000   -1.20000
AFIX   0
C12   1    0.624384    0.411799    0.588467    11.00000    0.08454    0.07240 =
         0.05931    0.01329    0.01611   -0.00227
AFIX  23
H12A  2    0.542415    0.433775    0.555815    11.00000   -1.20000
H12B  2    0.677867    0.471968    0.604693    11.00000   -1.20000
AFIX   0
C13   1    0.538841    0.404696    0.845086    11.00000    0.05057    0.05781 =
         0.04653   -0.00021    0.00074   -0.00126
AFIX  13
H13A  2    0.483381    0.447109    0.882811    11.00000   -1.20000
AFIX   0
C14   1    0.508953    0.293549    0.867896    11.00000    0.06387    0.07485 =
         0.05573    0.01826   -0.00268   -0.00868
AFIX  23
H14A  2    0.564276    0.248678    0.833098    11.00000   -1.20000
H14B  2    0.409914    0.278485    0.857565    11.00000   -1.20000
AFIX   0
C15   1    0.546620    0.274974    0.960482    11.00000    0.08643    0.12860 =
         0.06362    0.04172   -0.00757   -0.01023
AFIX  23
H15A  2    0.484638    0.315077    0.995171    11.00000   -1.20000
H15B  2    0.532076    0.203581    0.973694    11.00000   -1.20000
AFIX   0
C16   1    0.698568    0.303484    0.980316    11.00000    0.08034    0.14984 =
         0.06812    0.03350   -0.01749    0.00501
AFIX  23
H16A  2    0.717103    0.295357    1.040005    11.00000   -1.20000
H16B  2    0.760693    0.257612    0.950830    11.00000   -1.20000
AFIX   0
C17   1    0.730222    0.411545    0.955385    11.00000    0.06809    0.13278 =
         0.07081   -0.00249   -0.02146   -0.00738
AFIX  23
H17A  2    0.829510    0.425606    0.965845    11.00000   -1.20000
H17B  2    0.675889    0.457925    0.989415    11.00000   -1.20000
AFIX   0
C18   1    0.694431    0.429884    0.862893    11.00000    0.05618    0.07755 =
         0.06582    0.00523   -0.00692   -0.01067
AFIX  23
H18A  2    0.753654    0.387333    0.828435    11.00000   -1.20000
H18B  2    0.712494    0.500604    0.848846    11.00000   -1.20000

AFIX   0
HKLF 4


REM  P_a.res in P2(1)/n
REM wR2 = 0.193768, GooF = S = 1.06459, Restrained GooF = 1.06459 for all data
REM R1 = 0.058926 for 2735 Fo > 4sig(Fo) and 0.079127 for all 3592 data
REM 217 parameters refined using 0 restraints

END

WGHT      0.1058      0.9151

REM Highest difference peak  0.422,  deepest hole -0.279,  1-sigma level  0.066
Q1    1   0.5032  0.7117  0.6862  11.00000  0.05    0.42
Q2    1   0.3814  0.4326  0.7374  11.00000  0.05    0.36
Q3    1   0.6950  0.6491  0.7333  11.00000  0.05    0.36
Q4    1   0.4294  0.5316  0.7387  11.00000  0.05    0.28
Q5    1   0.3910  0.6851  0.7752  11.00000  0.05    0.28
Q6    1   0.3227  0.3403  0.7386  11.00000  0.05    0.27
Q7    1   0.5779  0.5074  0.7316  11.00000  0.05    0.27
Q8    1   0.5076  0.3585  0.7346  11.00000  0.05    0.26
Q9    1   0.6632  0.5401  0.7254  11.00000  0.05    0.25
Q10   1   0.6324  0.4164  0.7324  11.00000  0.05    0.22
Q11   1   0.5875  0.6240  0.7239  11.00000  0.05    0.22
Q12   1   0.5946  0.4055  0.7277  11.00000  0.05    0.22
Q13   1   0.6944  0.4301  0.7239  11.00000  0.05    0.21
Q14   1   0.3101  0.5388  0.7443  11.00000  0.05    0.21
Q15   1   0.2600  0.4536  0.7551  11.00000  0.05    0.21
Q16   1   0.6680  0.3442  0.7362  11.00000  0.05    0.20
Q17   1   0.3846  0.2879  0.7435  11.00000  0.05    0.19
Q18   1   0.2284  0.5958  0.7445  11.00000  0.05    0.19
Q19   1   0.6121  0.6832  0.8173  11.00000  0.05    0.18
Q20   1   0.3566  0.7969  0.7370  11.00000  0.05    0.18
;
_shelx_res_checksum              27251
